# Supplementary material for: Age, Period, and Cohort Effects on Suicide Mortality in South Korea, 1992–2015
Source: Int J Environ Res Public Health. 2018 Jul 25;15(8):1580. doi: 10.3390/ijerph15081580 (PMC6121370; doi:10.3390/ijerph15081580)
Supplement: Supplementary file 1 [file ijerph-15-01580-s001.zip]

Archive with 1 entries (1 files):
- ijerph-321505-SI.pdf
